# Supplementary material for: Survival-Associated Metabolic Genes in Human Papillomavirus-Positive Head and Neck Cancers
Source: Cancers (Basel). 2020 Jan 20;12(1):253. doi: 10.3390/cancers12010253 (PMC7017314; doi:10.3390/cancers12010253)
Supplement: Supplementary file 1 [file cancers-12-00253-s001.zip]

Archive with 5 entries (4 files):
- cancers-668063-supplementary material/
- cancers-668063-supplementary material/Supplementary Figure S2 - Tyrosine kinase inhibitor activity in 27 HNSCC cell lines based on HPV status.pdf
- cancers-668063-supplementary material/Supplementary FigureS1 - Correlation plots of independently significant genes identified by multivariate analysis.pdf
- cancers-668063-supplementary material/Supplementary Table S1 - Metabolic Pathway Gene Expression.xlsx
- cancers-668063-supplementary material/Supplementary Tables S2 - Survival Curve Statistics.xlsx
