# Supplementary material for: Survival-Associated Metabolic Genes in Human Papillomavirus-Positive Head and Neck Cancers
Source: Cancers (Basel). 2020 Jan 20;12(1):253. doi: 10.3390/cancers12010253 (PMC7017314; doi:10.3390/cancers12010253)
Supplement: Supplementary file 1 [file cancers-12-00253-s001.zip › cancers-668063-supplementary material/Supplementary Table S1 - Metabolic Pathway Gene Expression.xlsx]

## Sheet: Glycolysis
Gene Symbol	Gene Name	Notes		gene_name	gene_ID	HPVP_mean	HPVP_min	HPVP_25Q	HPVP_median	HPVP_75Q	HPVP_max	HPVN_mean	HPVN_min	HPVN_25Q	HPVN_median	HPVN_75Q	HPVN_max	normal_mean	normal_min	normal_25Q	normal_median	normal_75Q	normal_max	p_wilcoxHPVPtoNPVN	p_wilcoxHPVPtoNorm	p_wilcoxHPVNtoNorm
HK1	Hexokinase 1			HK1	3098	4493.21	860.513	3916.69	4519.9	5023.25	8527.31	5871.65	965.381	4412.82	5430.47	6832.04	18077.7	8277.21	3479.43	6795.02	8343.57	10144.3	16522.5	2.51505e-08	2.2644e-11	8.35681e-09
HK2	Hexokinase 2			HK2	3099	2747.06	115.215	1335.71	2007.8	3505.39	14126.1	4700.34	399.103	2383.37	3840.61	6011.52	25835.7	3479.41	373.526	2287.41	3222.66	4293.89	11350.4	2.06682e-09	0.00361996	0.0440673
HK3	Hexokinase 3			HK3	3101	158.854	5.5091	45.5425	82.0532	157.053	1681.75	137.311	1.8265	33.9624	74.3807	149.942	1682.81	38.5964	0.601	10.262	15.9497	42.0748	245.763	0.36704	3.46675e-08	1.11363e-09
GCK	Glucokinase			GCK	2645	75.1304	0.4728	4.7327	21.9494	84.0254	900.195	8.70689	0	1.35265	3.19945	5.87462	596.552	3.97571	0	1.07535	3.0659	6.0774	16.0494	6.9635e-16	1.5743e-08	0.58428
GPI	Glucose-6-phosphate isomerase			GPI	2821	10059.9	3020.12	7037.07	8727.24	11938.8	26342.3	9765.02	2345.94	6682.77	8590.8	11229.9	45764.9	8326.24	5251.42	6930.67	7634.29	8874.42	16991.3	0.369752	0.0569791	0.157721
PFKM	Phosphofructokinase, Muscle			PFKM	5213	1106.08	161.06	684.766	938.949	1292.81	6479.82	1312.02	107.076	877.252	1154.69	1479.61	15513.1	5361.75	477.764	816.194	1304.71	3687.21	40235.9	0.000489747	0.000973045	0.0758595
PFKP	Phosphofructokinase, Platelet			PFKP	5214	2644.11	726.847	1482.23	2272.93	3150.97	9760.01	3583.84	664.754	2320.36	3281.38	4576.84	13915.8	2750.1	1275.99	1894.13	2830.37	3264.3	5535.13	1.07163e-07	0.0763946	0.00131057
PFKL	Phosphofructokinase, Liver Type			PFKL	5211	5084.85	1772.11	3866.15	4848.28	5975.49	12192.8	4334.65	1202.35	3256.08	4040.3	4993.34	14682.2	3958.97	2321.13	3336.96	3897.84	4573.82	6239.34	9.36259e-05	0.000176989	0.356776
PFKFB1	6-phosphofructo-2-kinase/fructose-2,6-biphosphate 1			PFKFB1	5207	6.86608	0	3.3613	5.3737	8.2428	45.285	3.91785	0	1.60852	2.87465	4.4223	114.628	38.9202	0.5385	3.29955	6.1318	30.8009	227.233	8.27235e-11	0.208554	9.38227e-08
PFKFB2	6-phosphofructo-2-kinase/fructose-2,6-biphosphate 2	Heart		PFKFB2	5208	507.931	100.021	304.547	448.219	679.761	1185.19	772.904	133.576	493.033	688.542	962.299	2647.7	769.168	433.951	577.24	672.733	889.236	1841.13	2.58548e-09	1.71499e-06	0.566816
PFKFB3	6-phosphofructo-2-kinase/fructose-2,6-biphosphate 3			PFKFB3	5209	2573.33	494.049	1325.75	1998.58	3188.83	11249.1	2626.32	260.786	1549.69	2291.31	3468.89	14372.9	2282.09	552.871	1186.53	1928.01	2791.22	5916.06	0.197341	0.552193	0.0721725
PFKFB4	6-phosphofructo-2-kinase/fructose-2,6-biphosphate 4	Testis		PFKFB4	5210	352.631	52.8118	184.671	282.071	442.388	1197.44	377.877	71.1401	199.39	269.502	444.132	4186.44	208.974	69.0304	102.342	161.05	245.458	802.434	0.971218	2.2789e-05	1.36538e-07
ALDOA	Aldolase, fructose-biphosphate A	Muscle, Brain. Glycolysis		ALDOA	226	34968.5	10868.9	26574.6	32958.5	42451.2	69351.4	38087.5	9368.25	28794.5	35101.6	44448.1	129319	52562.4	19298.2	31604.5	38098.2	55388.7	170165	0.0986009	0.00157218	0.00819915
ALDOB	Aldolase, fructose-biphosphate B	Liver, kidney, enterocytes. Glycolysis, gluconeogenesis		ALDOB	229	10.1397	0	1.1772	2.9426	5.6069	339.635	2.97531	0	0.294625	0.8394	2.09342	131.246	5.75795	0	0.45	0.84	2.33765	169.821	3.36832e-10	0.000350117	0.477249
ALDOC	Aldolase, fructose-biphosphate C	Brain. Glycolysis		ALDOC	230	840.237	35.3846	356.803	736.355	1152.2	2893.78	896.353	28.2965	349.327	636.922	1180.75	6196.52	600.587	168.4	379.782	566.847	762.443	1552.88	0.715385	0.0577284	0.119074
TPI1	Triosephosphate isomerase 1			TPI1	7167	13115.3	5371.76	9840.12	12151.3	14333.1	51029.9	14957.7	3920.26	10450.9	13070.2	17222.9	92352.7	10669.1	4710.41	8059.61	10759.8	12352.7	22850.6	0.0284069	0.0126943	1.04252e-05
GAPDH	Glyceraldehyde-3-phosphate dehydrogenase			GAPDH	2597	99360.9	39859.8	67955.9	82378.2	100213	841356	104402	26573.5	69625.5	91680.9	124370	603656	95579.9	33217.5	62751.2	83402.6	109250	244361	0.0830644	0.977199	0.205605
GAPDHS	Glyceraldehyde-3-phosphate dehydrogenase, spermatogenic			GAPDHS	26330	0.987108	0	0.2994	0.7642	1.5227	3.8993	1.83793	0	0.46495	1.0031	1.89607	138.006	6.06188	0	0.59485	1.3736	3.29215	87.2037	0.0226024	0.0036362	0.0463765
PGK1	Phosphoglycerate kinase 1			PGK1	5230	14382.7	6544.77	8734.78	12034.7	16508.6	50452.1	15743.6	3044.52	11143.9	14351.3	19017.5	63055	10973.8	5671.03	8771.07	10589.3	12530.9	31492.2	0.00665288	0.0302796	2.98596e-08
PGK2	Phosphoglycerate kinase 2	Testis		PGK2	5232	0.127229	0	0	0	0	1.8393	0.206685	0	0	0	0.336075	4.1821	0.125237	0	0	0	0	1.1605	0.291493	0.835629	0.484553
PGAM1	Phosphoglycerate Mutase 1	Brain/Non-muscle		PGAM1	5223	6935.21	2884.83	4794.42	6103	8279.35	16223.8	10171.4	1852.1	7736.76	9926.75	12419.5	31053.2	8155.66	2049.65	5425.42	8722.86	10314.8	18611.8	3.63995e-14	0.0273542	0.00103475
PGAM2	Phosphoglycerate Mutase 2	Muscle		PGAM2	5224	103.462	5.0781	23.1669	39.7122	63.0382	1420.86	107.842	0	19.2645	35.8104	74.5955	5731.38	2471.5	12.08	47.5476	207.964	2210.32	16329.6	0.653049	6.48197e-06	2.72547e-08
PGAM4	Phosphoglycerate Mutase Family Member 4			PGAM4	441531	79.0992	22.9008	52.9073	66.5546	90.7692	202.006	112.919	5.214	84.3044	107.943	139.754	337.13	91.8766	31.1633	52.3729	94.7489	113.057	209.135	1.17582e-10	0.0962337	0.00399502
BPGM	Biphosphoglycerate Mutase	PGAM activity in erythrocytes		BPGM	669	789.839	294.637	495.508	633.407	945.318	2934.4	1550.02	125.604	701.075	1128.88	1898.96	13348.3	870.248	204.367	485.153	644.878	987.899	3899.47	8.19846e-10	0.881854	5.46552e-06
ENO1	Enolase 1			ENO1	2023	53179.6	14903	38337.7	50360.4	64279.2	113179	59153	15083.8	44644.6	55741.3	71087.1	156637	40898.3	8395.59	32007.4	41814.4	54064.8	70205.1	0.0337661	0.0045797	1.94124e-07
ENO2	Enolase 2	Neuron		ENO2	2026	1303.58	32.4777	587.189	1136.67	1855.98	4238.41	953.471	46.6139	293.231	632.141	1230.66	7286.74	156.67	39.8492	88.3403	140.039	190.924	520.079	6.55603e-06	9.02421e-17	5.63738e-19
ENO3	Enolase 3	Beta, muscle		ENO3	2027	498.87	5.8594	25.6696	46.2608	105.409	9610.11	460.865	1.6221	21.1284	53.8327	227.574	29552.5	15015.4	1.2664	17.3653	1057.96	10324.9	126559	0.500528	0.00884501	0.00113517
PKLR	Pyruvate kinase, liver and RBC			PKLR	5313	4.82669	0	0.3734	0.9846	2.736	66.6353	7.38644	0	0.49855	1.857	5.95927	267.126	127.811	0	0	0.8922	2.91855	4717.81	0.0389251	0.661975	0.0378292
PKM2	Pyruvate kinase, muscle			PKM2	5315	44112.6	18678.2	28834.5	42069.9	52456.8	125408	59118.9	10450.7	42968.8	56144.9	70712.9	395208	38051.8	19836.2	31446.8	38038.4	42660.1	63724.5	5.64606e-09	0.188607	2.00926e-10
LDHA	Lactate dehydrogenase A			LDHA	3939	20213	7094.75	12023.2	16401.8	25731	63819	30245.7	3137.7	19667.2	27587.9	38929.8	104484	19766.3	7642.3	13959.4	18192	22488.7	55509.5	2.17754e-09	0.805842	4.50102e-07
LDHB	Lactate dehydrogenase B			LDHB	3945	6347.66	1139.86	3563.82	5165.95	7648.26	22795.4	7753.09	314.965	4484.64	6301.18	9065.05	139957	5589.08	2267.64	3767.85	4591.53	6613.7	15578.5	0.0268499	0.416969	0.00233591
SLC2A1	Solute Carrier Family 2 Member 1, Glucose Transporter Type 1			SLC2A1	6513	16237.2	674.359	7521.18	13727.7	20697.9	69697.2	28260.6	741.558	14429.9	23784.2	36290	317105	7825.22	631.994	3158.56	7589.49	10420.7	21149.6	5.85055e-09	5.58075e-05	3.06191e-17
SLC2A2	Solute Carrier Family 2 Member 2, Glucose Transporter Type 2			SLC2A2	6514	0.115081	0	0	0	0	1.9496	0.511048	0	0	0	0	131.376	0.490044	0	0	0	0	15.3453	0.333048	0.776171	0.685257
SLC2A3	Solute Carrier Family 2 Member 3, Glucose Transporter Type 3			SLC2A3	6515	612.164	74.9083	266.712	436.975	819.471	2008.27	978.473	59.5458	344.002	568.974	1128.85	14924.9	731.259	56.8665	198.553	344.128	599.422	5647.15	0.02148	0.148127	0.000703931
SLC2A4	Solute Carrier Family 2 Member 4, Glucose Transporter Type 4			SLC2A4	6517	73.9435	2.806	20.331	45.7176	84.3551	421.851	39.2665	0	5.40888	11.6526	30.1214	2492.21	919.394	0.5115	47.5279	166.667	910.2	6552.47	3.7283e-13	1.63283e-05	4.14824e-16
SLC2A5	Solute Carrier Family 2 Member 5, Glucose Transporter Type 5			SLC2A5	6518	278.979	1.5385	77.0805	148.985	334.846	5180.32	188.252	8.3807	66.1412	119.787	231.142	3380.26	411.217	29.0135	77.268	138.744	499.145	2579.98	0.0702288	0.533246	0.0466445

## Sheet: Tricarboxylic Acid Cycle
Gene Symbol	Gene Name	Notes		gene_name	gene_ID	HPVP_mean	HPVP_min	HPVP_25Q	HPVP_median	HPVP_75Q	HPVP_max	HPVN_mean	HPVN_min	HPVN_25Q	HPVN_median	HPVN_75Q	HPVN_max	normal_mean	normal_min	normal_25Q	normal_median	normal_75Q	normal_max	p_wilcoxHPVPtoNPVN	p_wilcoxHPVPtoNorm	p_wilcoxHPVNtoNorm
PDHX	Pyruvate dehydrogenase complex component X			PDHX	8050	735.076	331.736	569.771	689.593	812.186	2663.07	630.754	199.353	472.858	567.792	709.668	2659.42	918.019	440.847	596.036	676.736	909.595	2898.34	8.78809e-05	0.460891	1.95258e-05
PDHA1	Pyruvate dehydrogenase E1 Alpha 1 subunit			PDHA1	5160	2023.67	790.152	1395.89	1709.57	2174.21	7627.93	1538.48	588.764	1137.85	1461	1814.98	4996.98	2427.47	1155.99	1515.36	1787.82	2554.99	8110.1	1.89689e-05	0.257721	4.2553e-06
PDHB	Pyruvate dehydrogenase E1 beta subunit			PDHB	5162	1116.19	484.991	811.055	1086.97	1298.42	2433.33	848.279	352.616	667.83	801.276	960.833	2565.35	1674.44	982.016	1215.8	1466.89	1682.38	3602.05	2.73732e-09	1.54255e-07	2.7508e-22
PDP1	Pyruvate dehydrogenase catalytic subunit 1			PDP1	54704	1185.46	233.846	783.748	1055.11	1540.56	2855.68	1447.37	217.781	901.132	1317.18	1778.63	5031.04	1077.5	347.94	674.163	949.143	1281.9	3128.1	0.00347139	0.219084	0.000140385
PDP2	Pyruvate dehydrogenase catalytic subunit 2			PDP2	57546	116.806	14.2907	68.2621	103.083	138.685	494.156	146.482	14.1543	96.5298	132.441	183.93	541.086	151.972	38.5208	111.247	153.012	183.254	330.097	0.000156799	0.0010769	0.290438
CS	Citrate Synthase			CS	1431	4258.85	2605.95	3676.17	4084.73	4654.43	8172.15	4075.86	1693.63	3364.03	3932.36	4671.9	8464.37	6298.69	2455.32	4893.98	5870.41	6793.26	12761.5	0.216578	2.40711e-09	5.25177e-14
ACO1	Aconitase 1			ACO1	48	816.534	233.453	591.328	733.203	1016.08	1895.42	805.437	88.3232	532.255	734.764	1024.54	2632.03	1076.32	432.13	662.501	826.066	1155.69	4991.98	0.391424	0.0569791	0.00575972
ACO2	Aconitase 2			ACO2	50	3602.89	1936.54	2812.21	3353.02	4244.26	11874.2	2979.75	883.57	2263.26	2750.82	3446.11	14601.2	5620.12	2527.26	3155.92	3699.1	5960.43	20553.2	1.45995e-06	0.0048316	1.04059e-10
IDH1	Isocitrate dehydrogenase (NADP(+)) 1	Cytosolic		IDH1	3417	1975.03	444.771	1290.55	1792.66	2555.67	5145.45	2037.4	409.925	1258	1682.66	2415.07	10601.3	2544.72	705.525	1589.4	2000.75	3057.6	7621.6	0.680833	0.0600255	0.00927942
IDH2	Isocitrate dehydrogenase (NADP(+)) 2	Mitochondrial		IDH2	3418	3865.85	1536.83	2548.44	3570.22	4652.34	10091.2	3261.88	443.205	2209.78	2829.6	3761.94	16241.9	7019.73	2531.88	3648.15	4633.28	9068.14	26031	0.000643837	0.00010392	2.39727e-12
IDH3A	Isocitrate dehydrogenase 3 (NAD(+)), alpha			IDH3A	3419	1410.09	550.875	983.38	1283.73	1658.94	4941.1	1542.95	268.461	1139.97	1459.58	1842.8	4378.68	2333.37	901.619	1640.79	2133.86	2650.3	6152.65	0.0218683	1.37787e-08	3.00546e-08
IDH3G	Isocitrate dehydrogenase 3 (NAD(+)), gamma			IDH3G	3421	1292.03	569.679	899.506	1052.28	1463.84	3081.03	1216.79	306.555	917.671	1086.83	1372.88	5440.96	1322.7	931.045	1141.96	1255.43	1417.58	2265.39	0.926608	0.0117084	0.00103475
IDH3B	Isocitrate dehydrogenase 3 (NAD(+)), beta			IDH3B	3420	1950.58	833.271	1424.47	1743.69	2274.85	4956.27	1714.92	627.276	1248.19	1542.55	1969.66	5391.13	1837.75	1254.14	1532.91	1691.71	1977.51	3197.79	0.0130659	0.908982	0.0119046
OGDH	Oxoglutarate dehydrogenase			OGDH	4967	3640.22	1472.37	2864.77	3482.19	4255.24	7037.83	4708.37	1195.46	3363.49	4441.31	5613.27	15774.3	6569.79	1905.35	4521.36	5276.65	6934.25	19473.5	4.09386e-07	1.57754e-09	0.000513663
SUCLA2	Succinate-CoA ligase ADP-forming beta subunit			SUCLA2	8803	643.023	300.089	458.134	589.929	759.326	1300.08	911.184	175.115	602.3	775.77	1077.52	4038.02	1365.13	431.27	817.494	955.964	1404.7	4474.7	3.54882e-08	3.34189e-10	5.63805e-05
SUCLG2	Succinate-CoA ligase GDP-forming beta subunit			SUCLG2	8801	757.625	308.711	545.545	742.007	925.328	1589.52	571.2	111.232	443.575	548.183	679.166	1692.33	1293.35	497.689	1014.7	1189.39	1609.28	2231.85	6.12408e-09	5.51222e-11	3.24839e-23
SUCLG1	Succinate-CoA ligase alpha subunit			SUCLG1	8802	1607.68	843.343	1235.52	1436.39	1914.38	3741.78	1578.9	470.026	1190.52	1437.76	1816.13	5110.16	2412.8	976.261	1918.11	2170.51	2690.8	4831.13	0.775774	3.14417e-08	1.9548e-12
FH	Fumarate hydratase			FH	2271	1654.96	990.327	1294.2	1506.86	1963.71	3136.79	1564.01	581.17	1216.18	1445.44	1807.56	5053.33	2042.14	1118.67	1514.54	1870.15	2175.6	4104.01	0.139051	0.00126459	4.9803e-07
MDH1	Malate dehydrogenase 1			MDH1	4190	3463.32	1504.98	2715.84	3193.95	3681.74	9263	2690.14	896.861	2091.25	2457.5	3008.59	9205.39	4226.14	2180.28	2855.68	3061.98	4544.44	12199.4	6.25529e-11	0.579261	2.18582e-09
MDH2	Malate dehydrogenase 2			MDH2	4191	4605.02	2462.2	3660.34	4175.36	5046.81	9082.8	5270.95	1395.07	3985.73	4954.88	5931.56	16507.9	7548.14	3637.98	5572.41	6668.62	8280.95	19274.1	0.00200269	6.9289e-10	1.50672e-08

## Sheet: Resp. Complex I
Gene Name	Notes		gene_name	gene_ID	HPVP_mean	HPVP_min	HPVP_25Q	HPVP_median	HPVP_75Q	HPVP_max	HPVN_mean	HPVN_min	HPVN_25Q	HPVN_median	HPVN_75Q	HPVN_max	normal_mean	normal_min	normal_25Q	normal_median	normal_75Q	normal_max	p_wilcoxHPVPtoNPVN	p_wilcoxHPVPtoNorm	p_wilcoxHPVNtoNorm
NDUFS4	NADH:Ubiquinone Oxidoreductase Subunit S4		NDUFS4	4724	783.608	233.667	497.802	632.26	913.991	2835.72	611.211	207.268	406.806	534.85	709.258	2322.83	861.684	414.998	610.505	720.487	899.657	2002.17	7.38823e-05	0.0763946	1.6542e-07
NDUFV1	NADH:Ubiquinone Oxidoreductase Core Subunit V1		NDUFV1	4723	3090.71	1005.21	1890.81	2529.29	3398.64	11581.7	3287.99	934.866	2193.63	2664.14	3622.52	21288.5	3885.67	2129.28	2628.3	3327.99	4233.99	8791.96	0.124486	0.000369236	0.000451961
NDUFV2	NADH:Ubiquinone Oxidoreductase Core Subunit V2		NDUFV2	4729	1132.7	541.889	883.185	989.828	1368.92	2456.92	1302.48	288.985	867.319	1112.68	1433.86	6823.96	1672.07	984.523	1198.42	1441.59	1984.63	3321.34	0.117068	1.27988e-07	1.63039e-06
NDUFS1	NADH:Ubiquinone Oxidoreductase Core Subunit S1		NDUFS1	4719	1445.95	482.654	1100.36	1493.27	1724.17	2395.63	1388.05	275.037	1070.95	1370.79	1663.1	4248.78	2790.57	620.174	1749.63	2100.46	2598.09	9130.96	0.160133	8.31929e-09	7.97131e-14
NDUFS2	NADH:Ubiquinone Oxidoreductase Core Subunit S2		NDUFS2	4720	2126.01	1166.18	1629.94	2029.44	2521.88	4415.71	2032.08	1047.94	1638.45	1906.51	2256.59	7326.17	2997.34	1640.94	2096.82	2381.99	3096.58	8607.98	0.2884	0.000202815	5.15703e-09
NDUFS7	NADH:Ubiquinone Oxidoreductase Core Subunit S7		NDUFS7	374291	1389.49	457.81	864.639	1193.21	1658.39	5541.32	1110.67	228.319	700.662	922.131	1197.4	8052.88	1883.69	838.574	1207.18	1473.81	2159.42	4843.45	0.000295069	0.00249595	7.7063e-12
NDUFS8	NADH:Ubiquinone Oxidoreductase Core Subunit S8		NDUFS8	4728	1564.34	606.753	997.313	1301.07	1694.03	5766.12	1920.9	428.526	1129.29	1426.79	1980.65	16313.9	1790.76	927.346	1251.74	1458.22	1914.08	4669.99	0.0298486	0.0203004	0.342682
NDUFS3	NADH:Ubiquinone Oxidoreductase Core Subunit S3		NDUFS3	4722	1589.43	653.059	1068.45	1351.73	1879.01	3677.05	1415.93	490.922	976.466	1220.96	1538.66	5241.01	1829.11	1035.01	1350.36	1585.24	2011.42	3804.42	0.0138321	0.00721875	3.5637e-07
NDUFA10	NADH:Ubiquinone Oxidoreductase Subunit A10		NDUFA10	4705	1716.74	700.198	1286.42	1541.34	2046.88	5639.05	1761.43	689.476	1341.59	1622.14	1999.82	5737.13	2424.82	1282.5	2028.41	2298.21	2593	4383.1	0.360314	2.09193e-09	3.71483e-12
NDUFS6	NADH:Ubiquinone Oxidoreductase Subunit S6		NDUFS6	4726	1755.32	639.123	990.009	1349.96	1984.3	9247.17	1823.73	467.614	999.547	1333.35	1894.21	52198.8	1377.35	663.647	984.931	1235.53	1561.93	4070.98	0.688943	0.210631	0.219826
NDUFB3	NADH:Ubiquinone Oxidoreductase Subunit B3		NDUFB3	4709	773.334	303.378	501.514	648.266	882.159	1911.34	727.388	203.007	482.113	643.669	859.471	2999.57	977.39	420.536	686.293	862.963	1056.92	2474.54	0.470263	0.000579333	8.75759e-06
NDUFA1	NADH:Ubiquinone Oxidoreductase Subunit A1		NDUFA1	4694	1690.7	474.691	900.071	1194.81	2201.34	8225.55	1448.97	497.605	897.854	1200.51	1615.93	9073.21	1982.93	986.193	1321.5	1580.3	2229.12	5211.7	0.427566	0.00121503	3.85298e-07
NDUFA13	NADH:Ubiquinone Oxidoreductase Subunit A13		NDUFA13	51079	2977.96	944.222	1869.84	2383.64	3322.85	13884.5	3055.31	957.159	1807.91	2310.7	3007.12	33384.3	3739.03	1886.18	2446.76	2978.51	3529.03	16886.1	0.496219	0.00254351	1.3754e-05
NDUFB9	NADH:Ubiquinone Oxidoreductase Subunit B9		NDUFB9	4715	3434.78	1410.29	2107.81	2656.81	4192.69	14914.1	4366.32	1035.48	2681.89	3734.62	5018.6	31473.8	3699.23	1698.58	2168.22	3004.81	4102.24	10866.3	0.000117872	0.336899	0.0212812
NDUFB11	NADH:Ubiquinone Oxidoreductase Subunit B11		NDUFB11	54539	2325.68	895.21	1381.03	1667.59	2582.08	11589.5	1673.47	446.622	1042.37	1324.97	1708.84	17350.9	2051.86	1046.55	1414.25	1732.85	2218.99	8934	1.46587e-09	0.559863	1.46375e-05
NDUFA11	NADH:Ubiquinone Oxidoreductase Subunit A11		NDUFA11	126328	2245.51	795.011	1379.14	1785.75	2380.97	9855.06	2130.83	528.833	1350.96	1694.51	2176.98	21577	2580.39	1347.92	1681.52	2091.58	2642.28	13240.2	0.287437	0.0302796	0.000108249
NDUFB6	NADH:Ubiquinone Oxidoreductase Subunit B6		NDUFB6	4712	930.177	201.001	652.069	771.947	1046.68	4677.38	745.757	185.088	469.553	625.553	899.1	4103.16	825.564	421.745	590.036	787.574	902.284	1709.13	5.25581e-06	0.285107	0.005523
NDUFAF1	NADH:Ubiquinone Oxidoreductase Complex Assembly Factor 1		NDUFAF1	51103	298.688	104.222	216.992	270.148	366.174	723.249	300.087	84.3048	221.859	278.543	346.846	830.106	456.501	236.578	345.482	372.429	509.297	1003.47	0.849509	3.74192e-07	7.18309e-11
NDUFA8	NADH:Ubiquinone Oxidoreductase Subunit A8		NDUFA8	4702	1045.7	485.178	700.433	906.822	1231.68	2857.38	1031.5	305.831	689.902	894.129	1221.29	4412.56	1013.89	606.893	743.159	909.31	1153.04	2161.32	0.822988	0.877345	0.658727
NDUFS5	NADH:Ubiquinone Oxidoreductase Subunit S5		NDUFS5	4725	2541.46	1100.85	1593.5	1978.25	3099.35	7148.29	2854.96	819.163	1753.6	2357	3126.89	16784.7	2908.56	1394.97	2112.95	2629.99	3309.96	6369.86	0.108685	0.00607433	0.0732629
NDUFAF4	NADH:Ubiquinone Oxidoreductase Complex Assembly Factor 4		NDUFAF4	29078	228.497	44.5312	145.846	209.416	279.254	653.321	289.2	77.9221	180.531	239.76	330.624	1223.51	337.059	146.959	239.296	313.702	407.43	597.183	0.0030265	1.32581e-06	0.000585607
NDUFA5	NADH:Ubiquinone Oxidoreductase Subunit A5		NDUFA5	4698	950.388	415.457	657.301	918.536	1166.67	2030.93	795.953	258.684	581.061	736.464	942.465	2667.29	1404.67	696.918	904.114	1033.21	1611.57	3733.74	0.000122448	0.00119092	8.14767e-12
NDUFA2	NADH:Ubiquinone Oxidoreductase Subunit A2		NDUFA2	4695	1043.58	256.033	630.59	825.028	1197.88	3901.21	767.528	195.442	485.557	622.694	837.928	4364.72	1034.88	534.733	718.451	855.969	1221.86	3226.65	1.7741e-06	0.503631	5.00997e-07
NDUFA9	NADH:Ubiquinone Oxidoreductase Subunit A9		NDUFA9	4704	1939.08	841.486	1424.81	1742.14	2346.64	6545.73	1771.71	618.091	1302.09	1564.21	1985.18	6719.1	1967.23	1138.17	1510.21	1712.69	2165.67	4080.66	0.0236398	0.775026	0.0214098
NDUFB7	NADH:Ubiquinone Oxidoreductase Subunit B7		NDUFB7	4713	1671.11	615.204	996.639	1365.3	1940.78	7286.46	1625.16	403.253	936.668	1218.89	1607.97	18850.2	1999.64	1017.85	1284.5	1620.3	2079.57	7753.42	0.0698351	0.0179583	5.58508e-06
NDUFA12	NADH:Ubiquinone Oxidoreductase Subunit A12		NDUFA12	55967	925.54	431.752	687.017	833.57	1020.18	2741.5	906.298	286.477	659.076	831.763	1047.2	2724.65	883.106	479.426	673.041	795.069	953.167	2003.03	0.876201	0.668135	0.524401
NDUFA6	NADH:Ubiquinone Oxidoreductase Subunit A6		NDUFA6	4700	1549.21	692.627	1076.11	1296.19	1740.05	3977.27	1269.32	367.942	888.121	1095.31	1474.25	7598.34	1427.84	810.339	1053.37	1227.75	1672.74	2888.22	7.12974e-05	0.496366	0.0073072
NDUFV3	NADH:Ubiquinone Oxidoreductase Subunit V3		NDUFV3	4731	644.506	101.001	488.396	622.86	746.602	1224.12	657.927	83.2666	488.4	619.476	764.337	2070.67	937.18	400.563	739.719	872.572	1082.26	2191.67	0.948217	4.47999e-07	5.56793e-10
NDUFB5	NADH:Ubiquinone Oxidoreductase Subunit B5		NDUFB5	4711	2056.64	779.639	1396.28	1909.92	2481.03	5856.43	1654.43	558.172	1107.1	1439.06	1905.92	11459.5	1574.5	964.727	1165.13	1346.96	1750.86	3368.99	4.37942e-06	0.000809132	0.777867
NDUFB8	NADH:Ubiquinone Oxidoreductase Subunit B8		NDUFB8	4714	1409.73	535.312	915.089	1254.33	1630.02	4678.52	1514.89	500.339	1104.04	1345.94	1680.26	5224.7	2121.55	1258.05	1612.1	1869.71	2366.89	4312.5	0.020305	2.94551e-08	9.08582e-10
NDUFB10	NADH:Ubiquinone Oxidoreductase Subunit B10		NDUFB10	4716	1539.66	535.359	979.952	1283.48	1781.6	4539.59	1677.74	411.153	1121.33	1373.5	1757.78	14795.6	1983.72	936.995	1178.16	1426.6	2512.21	5064.79	0.152204	0.0203004	0.0787245
NDUFB2	NADH:Ubiquinone Oxidoreductase Subunit B2		NDUFB2	4708	1250.52	366.098	799.103	1058	1375.8	4408.82	1467.65	408.249	932.565	1206.3	1585.24	9454.27	1870.18	956.381	1231.94	1552.48	1979.99	4612.69	0.0114222	5.21978e-06	0.00010427
NDUFB1	NADH:Ubiquinone Oxidoreductase Subunit B1		NDUFB1	4707	701.313	170.77	419.07	593.511	774.51	4064.89	669.611	164.85	400.284	528.537	733.779	4045.41	907.797	454.159	601.352	747.062	935.761	2551.68	0.339745	0.000792595	4.018e-07
NDUFC2	NADH:Ubiquinone Oxidoreductase Subunit C2		NDUFC2	4718	1599.35	567.192	1089.66	1316.27	1950.8	5031.45	1818.17	523.199	1182.27	1528.79	2051.36	20167.7	1988.08	1134.36	1477.54	1784.47	2462.95	3926.54	0.0598705	0.00014734	0.002567
NDUFA7	NADH:Ubiquinone Oxidoreductase Subunit A7		NDUFA7	4701	763.293	292.027	489.567	635.247	821.132	3433.09	621.042	172.82	400.278	525.645	725.245	3029.9	788.97	419.256	549.017	678.171	850.102	1882.56	0.000395328	0.269935	2.42968e-05
NDUFA3	NADH:Ubiquinone Oxidoreductase Subunit A3		NDUFA3	4696	663.796	222.175	406.641	506.951	739.88	2634.82	559.662	117.627	339.359	445.451	614.182	6010.46	840.385	366.74	516.105	632.275	955.202	2210.46	0.00709156	0.0113335	2.12814e-07
NDUFAB1	NADH:Ubiquinone Oxidoreductase Subunit AB1		NDUFAB1	4706	1072.85	536.407	738.786	917.876	1177.79	2868.37	1125.14	334.626	772.714	981.627	1239.73	4988.92	1191.81	558.324	772.128	1020.04	1234.35	2658.59	0.310537	0.196411	0.504548
NDUFC1	NADH:Ubiquinone Oxidoreductase Subunit C1		NDUFC1	4717	745.825	272.299	521.657	681.133	899.961	1965.69	712.483	232.023	488.502	637.992	818.567	2992.89	1006.87	600.438	714.343	950.047	1186.56	2176.38	0.248428	2.3977e-05	4.19745e-09
NDUFA4	NADH-Ubiquinone Oxidoreductase MLRQ Subuni		NDUFA4	4697	2160.68	760.65	1457.07	1886.43	2665.75	5484.01	2326.6	818.255	1623.41	2067.98	2676.09	14453.7	3641.22	1542.27	2278.73	2554.12	3992.67	9720.73	0.0832154	5.68526e-07	2.40458e-07
NDUFA4L2	NADH Dehydrogenase [Ubiquinone] 1 Alpha Subcomplex Subunit 4-Like 2		NDUFA4L2	56901	3920.96	110.815	1207.95	2276.74	5960.19	18761.2	4601.45	56.1232	744.089	2710.46	6431.61	49137.9	2478.81	40.2526	585.502	1687.07	3284.36	11753.4	0.694578	0.025044	0.0267468
NDUFAF2	NADH:Ubiquinone Oxidoreductase Complex Assembly Factor 2		NDUFAF2	91942	158.619	31.5521	90.764	139.368	185.268	690.256	159.368	26.6422	94.9754	130.411	182.796	837.07	167.948	85.3152	122.098	153.846	192.849	421.235	0.824309	0.0853316	0.0233521
NDUFAF3	NADH:Ubiquinone Oxidoreductase Complex Assembly Factor 3		NDUFAF3	25915	747.994	261.868	497.492	654	879.31	2335.9	632.345	208.11	467.167	586.771	726.323	2648.91	918.693	482.579	670.615	856.861	1042.42	1598.85	0.013317	0.00166729	8.27757e-10
NDUFB4	NADH:Ubiquinone Oxidoreductase Subunit B4		NDUFB4	4710	2744.97	976.822	1769.51	2554.3	3406.84	7039.32	1974.3	652.864	1430.42	1764.55	2300.64	5470.63	2026.57	1036.98	1539.07	1878.39	2309.73	4173.35	2.18287e-08	0.0014247	0.249887

## Sheet: Resp. Complex II
Gene Name	Notes		gene_name	gene_ID	HPVP_mean	HPVP_min	HPVP_25Q	HPVP_median	HPVP_75Q	HPVP_max	HPVN_mean	HPVN_min	HPVN_25Q	HPVN_median	HPVN_75Q	HPVN_max	normal_mean	normal_min	normal_25Q	normal_median	normal_75Q	normal_max	p_wilcoxHPVPtoNPVN	p_wilcoxHPVPtoNorm	p_wilcoxHPVNtoNorm
SDHB	Succinate Dehydrogenase Complex Iron Sulfur Subunit B		SDHB	6390	1729.37	631.597	1318.29	1630.04	1902.6	5307.37	1580.39	674.6	1263.74	1486.84	1779.34	4440.75	1927.25	1207.44	1427.82	1586.98	1997.8	4318.31	0.0482531	0.492754	0.0082268
SDHA	Succinate Dehydrogenase Complex Flavoprotein Subunit A		SDHA	6389	2965.93	1542.17	2140.44	2632.36	3410.01	7775.51	2917.4	583.646	2084.73	2610.02	3526.1	9312.64	3504.79	1182.93	1911.19	2554.97	3982.27	12389.3	0.594221	0.727327	0.984086
SDHC	Succinate Dehydrogenase Complex Subunit C		SDHC	6391	1991.24	1139.24	1692.47	1965.08	2218.63	3314.31	2075.04	1092.13	1695.04	1969.04	2319.4	8424.83	2242.62	1423.12	1947.46	2153.7	2423.85	4426.08	0.564597	0.0135352	0.0090658
SDHD	Succinate Dehydrogenase Complex Subunit D		SDHD	6392	1195.78	544.024	925.89	1135.97	1394.5	2344.22	1386.31	264.175	985.875	1287.37	1636.08	4496.28	2213.36	704.931	1871.29	2061.41	2470.92	5272.84	0.00746102	1.65824e-13	3.03163e-13

## Sheet: Resp. Complex III
Gene Name	Notes		gene_name	gene_ID	HPVP_mean	HPVP_min	HPVP_25Q	HPVP_median	HPVP_75Q	HPVP_max	HPVN_mean	HPVN_min	HPVN_25Q	HPVN_median	HPVN_75Q	HPVN_max	normal_mean	normal_min	normal_25Q	normal_median	normal_75Q	normal_max	p_wilcoxHPVPtoNPVN	p_wilcoxHPVPtoNorm	p_wilcoxHPVNtoNorm
CYC1	Cytochrome C1		CYC1	1537	3585.13	1654.2	2308.81	2774.54	4645.12	10912.7	3503.49	1194.6	2444.79	3152.55	4126.93	17023.9	3989.31	1747.83	2759.76	3615.34	4295.28	8956.13	0.535702	0.0499219	0.0845128
UQCRFS1	Ubiquinol-Cytochrome C Reductase, Rieske Iron-Sulfur Polypeptide 1		UQCRFS1	7386	1939.79	1011.53	1408.92	1667.69	2161.9	5595.37	1872.45	550.051	1277.9	1627.82	2003.57	15679.2	2990.45	1526.13	1951.33	2256.05	3117.24	8586.29	0.13369	1.32581e-06	2.30179e-11
UQCRC1	Ubiquinol-Cytochrome C Reductase Core Protein 1		UQCRC1	7384	5706.04	2307.4	4015.66	5161.3	6777.59	15678.3	4499.57	1553.77	3380.45	3987.4	4996.76	15422.2	6705.92	3757.27	4712.64	5876.21	7197.38	14911.5	4.90662e-06	0.0379907	1.61953e-11
UQCRC2	Ubiquinol-Cytochrome C Reductase Core Protein 2		UQCRC2	7385	3225.8	1599.93	2497.95	2970.35	3771.45	8248.59	3338.34	1135.37	2669.62	3202.74	3749.04	9909.71	6008.57	2578.58	4462.33	5302.56	6276.16	12989	0.214376	1.20193e-12	3.40852e-17
UQCRB	Ubiquinol-Cytochrome C Reductase Binding Protein		UQCRB	7381	2709.8	1063.57	1635.51	2205.08	2994.63	11262.6	2923.56	809.875	1796.94	2493.45	3256.25	17310.4	3630.7	1733.84	2268.96	2758.86	3969.78	10634	0.179386	0.000699782	0.00243513
UQCRQ	Ubiquinol-Cytochrome C Reductase Complex III Subunit VII		UQCRQ	27089	1950.28	599.47	1139.22	1538.15	2295.02	7156.78	1734.61	394.079	1003.85	1333.08	1890.71	15704	2478.09	1166.1	1585.36	2009.67	2678.4	8704.86	0.0145691	0.000860684	8.88008e-09
UQCRH	Ubiquinol-Cytochrome C Reductase Hinge Protein		UQCRH	7388	2409.9	1070.26	1483.57	1979.05	2737.47	6658.07	2074.52	650.655	1386.59	1785.27	2468.79	9620.35	2144.45	1190.39	1672.9	1948.92	2484.65	4257.78	0.0146034	0.792595	0.0566102
UQCR10	Ubiquinol-Cytochrome C Reductase, Complex III Subunit X		UQCR10	29796	1481.37	662.304	987.813	1228.79	1731.73	4148.58	1552.25	580.898	1079.42	1320.78	1667.88	9335.5	1873.38	978.482	1296.02	1545.08	2063.03	4191.55	0.254393	0.00157218	0.0024815
UQCR11	Ubiquinol-Cytochrome C Reductase, Complex III Subunit XI		UQCR11	10975	1329.66	440.104	867.106	1081.41	1523.23	5156.53	1333.65	391.817	859.052	1066.75	1423.8	12614.3	1835.09	947.15	1195.82	1431.24	1876.19	4882.94	0.786854	0.000122415	2.34665e-07

## Sheet: Resp. Complex IV
Gene Name	Notes		gene_name	gene_ID	HPVP_mean	HPVP_min	HPVP_25Q	HPVP_median	HPVP_75Q	HPVP_max	HPVN_mean	HPVN_min	HPVN_25Q	HPVN_median	HPVN_75Q	HPVN_max	normal_mean	normal_min	normal_25Q	normal_median	normal_75Q	normal_max	p_wilcoxHPVPtoNPVN	p_wilcoxHPVPtoNorm	p_wilcoxHPVNtoNorm
COX5A	Cytochrome C Oxidase Subunit 5A		COX5A	9377	2190.05	581.313	1452.89	1899.6	2394.51	6283.78	1729.03	662.972	1214.45	1527.41	2007.67	6486.08	2677.28	1407.7	1944.18	2319.26	2777.04	5436.62	7.52077e-05	0.00067116	3.71483e-12
COX6B1	Cytochrome C Oxidase Subunit 6B1		COX6B1	1340	3705.62	1663.63	2368.56	3222.66	4116.93	12623.5	3600.54	1118.03	2251.21	2834.34	3830.3	35896.7	4332.01	2333.33	3197.57	4006.17	4468.47	14140.7	0.106274	0.00312427	9.72448e-07
COX8A	Cytochrome C Oxidase Subunit 8A		COX8A	1351	3385.17	1330.8	2279.53	2901.76	3869.93	9099.1	3523.45	984.451	2462.72	3051.05	3998.21	15722.4	4432.03	2109.48	3131.74	4195.81	5230.31	8833.13	0.26407	4.82041e-05	3.47266e-06
COX4I1	Cytochrome C Oxidase Subunit 4I1		COX4I1	1327	6093.57	2279.4	4117.15	4922.69	6937.96	17244.4	6499.25	2103.14	4151.44	5277.46	6886.32	56847.3	8111.43	3878.74	5946.66	6657.82	8873.89	28095.9	0.758917	0.00010392	1.57568e-06
COX6A1	Cytochrome C Oxidase Subunit 6A1		COX6A1	1337	2360.06	811.196	1553.6	1879.37	2758.44	7130.11	2006.35	641.503	1380.42	1733.66	2323.94	8295.21	1801.15	363.278	1340.33	1785.61	2026.21	4446.51	0.0439901	0.0691056	0.498743
COX4I2	Cytochrome C Oxidase Subunit 4I2		COX4I2	84701	27.2335	1.5715	14.6122	22.0959	33.7387	87.6702	29.3448	0.8898	12.7538	19.9495	32.5293	426.009	30.9109	1.9724	5.92675	11.9671	25.6786	459.168	0.461437	0.00240325	0.00107303
COX5B	Cytochrome C Oxidase Subunit 5B		COX5B	1329	2273.23	682.546	1320.09	1904.9	2591.73	8027	2062.53	525.303	1163.66	1505.9	2252.09	38981.4	2527.52	1085.6	1792.96	2123	2900.4	7268.99	0.00800727	0.0665238	1.22009e-05
COX7A2	Cytochrome C Oxidase Subunit 7A2		COX7A2	1347	1990.09	672.861	1310.92	1724.59	2377.46	4966.15	1849.5	646.566	1255.5	1546.3	2062.25	8204.05	2151.58	1164.04	1733.63	2008.34	2238.09	6344.95	0.0457107	0.0973826	1.8839e-05
COX7A1	Cytochrome C Oxidase Subunit 7A1		COX7A1	1346	106.637	5.7622	23.4489	41.467	66.6928	1694.99	145.603	9.009	37.9335	69.0373	138.08	4173.2	1669.21	24.0409	123.264	409.628	2141.23	10872.3	5.04753e-05	2.44818e-11	4.79413e-11
COX7C	Cytochrome C Oxidase Subunit 7C		COX7C	1350	3116.53	947.322	1996.27	2770.33	3536.87	9584.62	2338.07	734.393	1568.3	2021.07	2762.68	7808.82	4168.01	2397.29	2974.48	3665.85	4829.04	9069.56	3.39832e-06	2.2789e-05	2.12969e-15
COX6A2	Cytochrome C Oxidase Subunit 6A2		COX6A2	1339	95.3673	0	0.809	2.2343	7.4592	3448.13	114.997	0	0	2.24655	44.5204	6528.74	2231.42	0	0.6425	159.939	2835.3	15824.3	0.709341	0.000743301	5.19132e-06
COX6C	Cytochrome C Oxidase Subunit 6C		COX6C	1345	2436.16	818.738	1397.65	1802.67	2904.96	15288.4	2659.48	545.403	1480.03	1998.9	2835.59	21436.9	2254.18	1032.09	1652.11	1854.91	2331.01	6295.14	0.278116	0.598969	0.649679
COX7B	Cytochrome C Oxidase Subunit 7B		COX7B	1349	2575.08	1016.95	1360.75	1962.69	2859.28	13997.6	2097.98	693.904	1363.59	1788.79	2450.67	10581.5	2910.94	1158.93	2188.63	2500.46	3191.03	7303.49	0.0542239	0.00607433	3.76164e-07
COX7A2L	Cytochrome C Oxidase Subunit 7A2 Like		COX7A2L	9167	1572.34	646.438	1162.89	1451.16	1959.63	3641.03	1714.72	868.874	1338.41	1597.34	1948.49	4117.91	1402.38	962.32	1176.59	1307.83	1558.05	2468.75	0.0120736	0.181035	1.78061e-05
COX8C	Cytochrome C Oxidase Subunit 8C		COX8C	341947	0.110727	0	0	0	0	0.8266	0.874099	0	0	0	0	113.649	0.157263	0	0	0	0	1.4561	0.855119	0.987506	0.920706
COX7B2	Cytochrome C Oxidase Subunit 7B2		COX7B2	170712	0.191973	0	0	0	0	14.014	8.02395	0	0	0	0	508.364	0	0	0	0	0	0	0.000497143	0.453471	0.00325257
COX6B2	Cytochrome C Oxidase Subunit 6B2		COX6B2	125965	148.332	0.3138	20.5983	57.5786	185.43	1662.62	91.034	0.9858	19.7602	42.9399	111.011	1133.8	29.5952	0	7.74255	12.715	34.4525	219.512	0.13347	1.55047e-05	2.18085e-07
COA1	Cytochrome C Oxidase Assembly Factor 1 Homolog		C7orf44	55744	780.161	339.062	559.152	696.84	950.085	1966.37	609.937	223.662	443.984	555.846	697.33	4278.12	542.878	347.826	444.477	523.186	589.972	920.477	1.19269e-07	8.09681e-07	0.218117
COA3	Cytochrome C Oxidase Assembly Factor 3		CCDC56	28958	1369.37	578.509	916.19	1226.26	1668.14	3288.64	1084.92	299.243	702.538	918.542	1232.37	5146.49	1525.39	628.535	1190.56	1444.13	1736.53	4072.75	9.55011e-07	0.144947	5.69002e-08
COA4	Cytochrome C Oxidase Assembly Factor 4 Homolog		CHCHD8	51287	675.399	232.996	475.008	599.607	822.472	1664.1	983.549	293.607	634.286	833.901	1129.61	4367.15	802.927	483.201	622.795	731.095	908.805	1657.94	1.33992e-08	0.000896727	0.106168
COA5	Cytochrome C Oxidase Assembly Factor 5		C2orf64	493753	392.856	154.297	296.54	367.066	478.646	724.197	330.277	129.709	222.884	298.33	385.932	1230.52	319.971	159.961	239.217	283.229	401.861	586.538	2.52926e-05	0.00466231	0.943209
COA6	Cytochrome C Oxidase Assembly Factor 6		C1orf31	388753	386.143	137.311	252.135	320.31	531.143	892.505	524.897	153.213	302.202	410.494	601.82	2861.94	309.192	200.188	254.227	295.959	358.236	583.205	0.000763363	0.0479535	2.07667e-07
COA7	Cytochrome C Oxidase Assembly Factor 7 (Putative)		C1orf163	65260	326.821	97.4838	250.43	306.25	394.311	594.245	332.648	89.3519	250.086	321.77	386.162	831.111	262.42	89.6638	216.383	273.86	308.348	396.63	0.780983	0.00721875	0.0001694
COX11	COX11, Cytochrome C Oxidase Copper Chaperone		COX11	1353	669.979	283.141	528.89	621.563	742.323	1639.55	573.505	140.543	452.583	544.239	659.055	1723.97	706.619	416.629	515.47	598.096	882.245	1311.08	6.31343e-05	0.788193	0.000531396
COX14	COX14, Cytochrome C Oxidase Assembly Factor		C12orf62	84987	676.181	266.301	421.504	543.35	843.377	2314.78	551.171	125.861	357.977	469.565	589.508	3927	741.031	331.185	475.093	590.96	833.634	1940.22	0.000336263	0.34853	4.68557e-05
COX15	COX15, Cytochrome C Oxidase Assembly Homolog		COX15	1355	921.811	520.786	694.673	945.28	1102.63	1601.99	862.343	317.036	716.601	832.889	983.298	1553.57	987.351	657.612	849.455	935.067	1050.67	1491.02	0.0303645	0.282539	0.000105251
COX16	COX16, Cytochrome C Oxidase Assembly Homolog		COX16	51241	754.317	248.411	524.609	662.154	884.177	2668.85	906.009	292.223	652.373	796.971	1029.55	5002.07	853.308	589.279	721.24	808.627	910.932	1709.13	0.000678781	0.00361996	0.759578
COX17	COX17, Cytochrome C Oxidase Copper Chaperone		COX17	10063	577.154	172.91	325.198	491.811	692.646	1694.93	466.457	116.317	296.259	380.717	557.683	3304.8	417.534	193.754	241.892	309.274	439.865	1385.92	0.00555138	0.00157218	0.0303844
COX18	Cytochrome C Oxidase Assembly Homolog 18		COX18	285521	293.707	151.599	241.343	285.734	331.429	573.574	282	49.1909	211.84	256.537	326.635	2029.72	331.526	175.655	279.669	322.009	356.717	598.682	0.0181222	0.0212451	3.7178e-05
COX19	COX19, Cytochrome C Oxidase Assembly Factor		COX19	90639	366.449	160.543	288.529	333.074	419.705	726.534	343.446	81.5944	229.549	308.134	408.383	1198.72	261.666	123.56	217.152	261.338	289.663	623.91	0.0173083	1.1294e-07	0.000724687
COX20	COX20, Cytochrome C Oxidase Assembly Factor		FAM36A	116228	505.381	188.422	363.885	470.3	619.147	1131.22	497.079	72.074	352.089	443.257	587.256	2096.86	639.464	255.817	494.003	562.41	676.513	1261.98	0.429051	0.0014247	3.79248e-06

## Sheet: ATPase (Resp. Complex V)
Gene Name	Notes		gene_name	gene_ID	HPVP_mean	HPVP_min	HPVP_25Q	HPVP_median	HPVP_75Q	HPVP_max	HPVN_mean	HPVN_min	HPVN_25Q	HPVN_median	HPVN_75Q	HPVN_max	normal_mean	normal_min	normal_25Q	normal_median	normal_75Q	normal_max	p_wilcoxHPVPtoNPVN	p_wilcoxHPVPtoNorm	p_wilcoxHPVNtoNorm
ATP5A1	ATP Synthase F1 Subunit Alpha		ATP5A1	498	11597	6168.11	9049.42	10542.1	12769.4	29051.8	8420.18	2761.07	6114.42	7641.77	9886.33	39664.3	16970.9	10072.1	12971.3	14991.7	18179.9	34437.1	8.68582e-14	1.10542e-09	9.34747e-23
ATP5B	ATP Synthase F1 Subunit Beta		ATP5B	506	16410	9186.19	12875.4	14703.8	18268.6	49050.8	15209	5335.43	12070.9	14454.3	17438.7	36810.6	23194.7	12839.6	18089	20831.7	24068.9	49240.2	0.309323	5.997e-08	1.06936e-13
ATP5C1	ATP Synthase F1 Subunit Gamma		ATP5C1	509	3203.6	1382.57	2319.49	3001.37	3787.37	7635.87	2991.47	1138.16	2132.03	2788.62	3495.23	11082.4	4033.08	2409.17	3262.17	3639.07	4234.4	7865.66	0.0697042	0.000323837	4.81559e-09
ATP5D	ATP Synthase F1 Subunit Delta		ATP5D	513	1560.34	428.036	879.211	1261.35	1719.22	5908.81	1749.27	268.252	962.417	1246.15	1705.89	17799.7	2258.09	762.174	1578.17	1884.49	2460.18	7574.1	0.630557	1.29229e-05	5.26987e-08
ATP5E	ATP Synthase F1 Subunit Epsilon		ATP5E	514	3930.71	1300.07	2349.98	3027.22	4058.15	22376.2	4367.9	1099.23	2749.95	3445.03	4653.81	26266.1	3916.53	2339.17	2843.87	3513.03	4208.33	11140.7	0.00586316	0.0311633	0.940488
ATP5F1	ATP Synthase Peripheral Stalk-Membrane Subunit B		ATP5F1	515	3221.34	1549.28	2594.02	3167.58	3624.17	6774.46	2815.54	830.333	2114.68	2705.9	3286.36	12560.7	4166.46	2402.26	3463.66	3899.41	4224.55	9990.99	4.42712e-05	1.05242e-06	3.68619e-15
ATP5G1	ATP Synthase Membrane Subunit C Locus 1		ATP5G1	516	1346.4	387.109	822.402	1064.46	1536.89	3854.88	1302.68	249.149	844.952	1090.59	1498.76	6452.91	1629.54	606.644	1090.4	1476.73	1842.18	3489.41	0.898331	0.00279402	0.000141033
ATP5G2	ATP Synthase Membrane Subunit C Locus 2		ATP5G2	517	4434.29	1697.3	3284.6	4157.83	5040.3	12768.5	3893.66	1557	2867.57	3549.36	4417.14	13444.1	5287.34	3096.65	4292.49	4731.86	6185.56	9561.86	0.00545083	0.00240325	5.12185e-09
ATP5G3	ATP Synthase Membrane Subunit C Locus 3		ATP5G3	518	4227.27	2084.09	2772.38	3722.2	4923.62	12931.3	4679.17	235.119	3233.89	4091.5	5431.04	22711.9	5480.97	3051.72	4357.01	4901.27	6237.74	9348.66	0.0739923	9.67627e-06	0.000115559
ATP5H	ATP Synthase Peripheral Stalk Subunit D		ATP5H	10476	2519.51	1047.74	1723.36	2087.67	2877.5	5594.03	2701.45	958.002	1884.44	2419.91	3154.83	9876.05	3189.36	1678.56	2504.32	2891.42	3520.35	6331.26	0.0672561	0.000111498	0.000309896
ATP5I	ATP Synthase Membrane Subunit E		ATP5I	521	1781.69	500.962	875.905	1292.78	1932.74	6739.89	1586.58	357.292	843.082	1127.16	1738.07	16527.4	2140.22	911.087	1552.85	1780.98	2321.35	7232.85	0.183547	0.000630263	5.87451e-08
ATP5J	ATP Synthase Peripheral Stalk Subunit F6		ATP5J	522	1676.65	681.22	1041.74	1410.28	1897.58	4656.01	1433.23	498.144	1006.97	1290.59	1673.81	4714.39	2118.68	971.427	1472.45	1915.98	2332.75	4875.41	0.0307565	0.000448607	1.57074e-09
ATP5J2	ATP Synthase Membrane Subunit F		ATP5J2	9551	1932.75	678.956	1235.65	1656.36	2202.2	5889.49	2290.15	710.759	1459.94	1861.61	2579.43	15332.4	2069.76	1203.85	1497.79	1850.64	2443.94	5235.58	0.00661886	0.0540625	0.923272
ATP5L	ATP Synthase Membrane Subunit G		ATP5L	10632	2141.02	1076.4	1468.72	1816.2	2394.89	6852.15	2605.22	851.007	1648.78	2126.12	2796.89	90137.5	3481.02	2336.98	2685.65	3198.56	3908.15	7043.27	0.0026638	9.51689e-12	6.26281e-12
ATP5O	ATP Synthase Peripheral Stalk Subunit OSCP		ATP5O	539	3572.07	1277.73	2323.21	3010.08	4138.54	9111.98	2718.94	812.652	1856.29	2347.12	3066.8	14555.9	4365.14	2256.28	3151.92	3867.52	4883.15	9235.58	2.29064e-07	0.000973045	1.98245e-13
ATP5S	Distal Membrane Arm Assembly Complex 2 Like		ATP5S	27109	120.738	51.0511	89.5009	113.9	137.015	401.925	108.692	21.1302	82.2605	100.627	123.651	373.807	167.264	106.085	131.53	155.817	195.517	393.63	0.0168355	3.1219e-07	1.31407e-14

## Sheet: Fatty Acid Synthesis
Gene Symbol	Gene Name	Notes		gene_name	gene_ID	HPVP_mean	HPVP_min	HPVP_25Q	HPVP_median	HPVP_75Q	HPVP_max	HPVN_mean	HPVN_min	HPVN_25Q	HPVN_median	HPVN_75Q	HPVN_max	normal_mean	normal_min	normal_25Q	normal_median	normal_75Q	normal_max	p_wilcoxHPVPtoNPVN	p_wilcoxHPVPtoNorm	p_wilcoxHPVNtoNorm
ACLY	ATP citrate lyase			ACLY	47	2725.47	722.981	2055.25	2574.35	3282.6	5463.66	4016.59	943.582	2998.47	3850.33	4746.89	12711.3	2434.63	642.59	1863.2	2204.59	2844.89	5902.47	2.12436e-14	0.0895662	2.12232e-13
ME1	Malic enzyme 1			ME1	4199	401.262	12.8965	167.216	312.131	565.511	1706.48	1159.54	8.1791	415.592	748.305	1295.7	34643.7	1433.6	113.832	849.852	1219.34	2064.84	3583.53	7.48811e-14	1.15318e-12	0.000245131
ME2	Malic enzyme 2			ME2	4200	692.17	217.641	503.688	642.166	795.48	1907.1	600.563	33.6591	419.415	563.801	739.011	1971.39	578.864	115.816	398.461	477.163	757.654	1218.28	0.011872	0.0277566	0.422642
ME3	Malic enzyme 3			ME3	10873	84.9106	4.1907	23.1933	54.491	96.3757	636.923	57.4773	3.8123	22.5666	40.0298	70.0435	642.674	162.03	10.2302	76.9844	106.053	251.662	526.399	0.0656223	8.03321e-06	1.2755e-12
ACSS1	Acyl-CoA synthetase short chain family member 1	Mitochondrial		ACSS1	84532	1365.25	16.7627	562.906	829.809	1656.22	7375.11	710.586	60.9107	323.912	505.887	845.965	4856.08	694.15	257.493	449.136	568.665	831.998	1779.85	9.09917e-08	0.00187357	0.13675
ACSS2	Acyl-CoA synthetase short chain family member 2			ACSS2	55902	1079.32	365.709	658.917	983.457	1192.74	7627.8	938.06	163.95	655.065	852.34	1080.83	3232.17	1775.93	831.163	1166.88	1440.41	1788.23	9669.14	0.137246	2.8508e-08	2.72009e-14
ACACA	Acetyl-CoA carboxylase alpha			ACACA	31	2023.25	618.011	1475.46	1947.93	2600.51	4083.16	2141.53	517.601	1504.1	2003.11	2656.65	5077.92	1921.89	647.572	1102.23	1959.23	2445.59	4140.01	0.378422	0.575356	0.187064
ACACB	Acetyl-CoA carboxylase beta			ACACB	32	323.311	6.8098	192.559	286.494	384.894	1266.28	135.497	6.8542	50.7886	103.262	186.584	1983.94	849.041	35.8056	171.294	396.472	1142.11	5240.35	1.23041e-18	0.0239537	8.15713e-13
FASN	Fatty Acid Synthase			FASN	2194	4877.21	1061.19	2962.6	4613.49	6417.56	17116.1	6257.79	642.765	4040.99	5541.29	7644.62	21864.2	9262.5	1206.46	3054.63	6024.92	8860.78	103326	0.000273574	0.0229048	0.532602
ELOVL1	ELOVL Fatty acid elongase 1			ELOVL1	64834	1769.86	1016.86	1393.09	1712.21	2079.95	3087.43	2987.13	1149.28	2195.39	2736.18	3424.66	8985.92	4031.28	657.21	2603.79	4105.19	5106.09	10829.7	2.49118e-22	6.6734e-11	0.000141685
ELOVL2	ELOVL Fatty acid elongase 2			ELOVL2	54898	66.759	1.1025	9.1802	21.492	53.7183	1300.51	31.0099	0	6.6153	14.5844	32.137	543.93	15.6799	2.4038	5.9595	9.5628	19.799	66.9409	0.0131909	0.000685332	0.0378285
ELOVL3	ELOVL Fatty acid elongase 3			ELOVL3	83401	45.0761	1.4691	9.3668	19.1293	33.7202	1093.85	20.4801	0	5.77835	10.7446	21.1411	255.556	601.492	0	1.4137	2.4961	5.31165	20271	2.1831e-05	7.9297e-13	1.12199e-12
ELOVL4	ELOVL Fatty acid elongase 4			ELOVL4	6785	163.046	11.2636	81.3355	133.728	217.391	618.974	331.763	2.1172	72.1367	192.978	365.986	3080.27	698.647	34.673	202.923	461.226	789.756	4146.59	0.0138321	3.1219e-07	3.28365e-05
ELOVL5	ELOVL Fatty acid elongase 5	adrenal, testis		ELOVL5	60481	1673.48	444.771	1222.82	1576.5	2103.56	3906.48	1735.77	153.863	1169.7	1566.46	2117.33	11153.4	1372.82	371.108	884.477	1041.04	1393.98	8532.72	0.927957	5.44659e-05	2.19541e-05
ELOVL6	ELOVL Fatty acid elongase 6			ELOVL6	79071	239.128	5.7622	131.262	183.775	284.175	1100.3	290.616	11.563	130.949	227.931	360.111	1595.27	690.74	51.2214	297.77	577.022	1060.52	1629.21	0.0897591	1.59112e-07	4.54702e-08
ELOVL7	ELOVL Fatty acid elongase 7			ELOVL7	79993	362.479	57.1429	211.223	345.719	473.772	983.381	407.543	6.6667	179.676	310.845	518.034	3962.49	377.444	89.7291	171.432	255.464	442.618	1824.04	0.607215	0.255325	0.519955
SCD	Stearoyl-CoA desaturase			SCD	6319	10407.5	1476.3	4317.4	6986.1	14814.9	32846.5	11416	560.165	4967.4	8838.81	14538	77167.7	7263.32	1332.58	2884.64	6052.88	8748.29	40853.8	0.389551	0.0222278	0.000515849
SCD5	Stearoyl-CoA desaturase 5			SCD5	79966	1025.82	61.8125	444.055	833.466	1352.79	3455.92	712.972	35.5346	374.777	567.024	918.024	4167.69	387.36	75.1372	141.173	194.967	438.027	2121.6	0.000331913	1.1456e-09	4.11166e-09
FADS1	Fatty acid desaturase 1			FADS1	3992	1504.9	80.1467	626.989	1278.13	1957.17	5949.19	1042.82	45.7389	436.751	771.128	1326.88	9194.97	532.792	47.476	93.3336	152.65	311.017	11146.9	0.00014006	6.17295e-13	9.18615e-15
FADS2	Fatty acid desaturase 2			FADS2	9415	3109.76	64.9555	1410.96	2328.59	3998.15	11135.8	1384.85	70.36	366.713	711.458	1760.02	12849.2	4498.73	41.646	135.846	185.482	432.512	149627	4.28663e-16	1.09072e-14	1.80721e-11
FADS3	Fatty acid desaturase 3			FADS3	3995	290.015	34.965	143.005	207.335	311.001	1161.17	654.155	51.0563	263.048	440.138	779.553	5027.31	175.636	26.5713	60.8586	89.9163	184.475	1462.25	3.49947e-12	1.47208e-05	9.97157e-17

## Sheet: Beta-oxidation (FA breakdown)
Gene Symbol	Gene Name	Notes		gene_name	gene_ID	HPVP_mean	HPVP_min	HPVP_25Q	HPVP_median	HPVP_75Q	HPVP_max	HPVN_mean	HPVN_min	HPVN_25Q	HPVN_median	HPVN_75Q	HPVN_max	normal_mean	normal_min	normal_25Q	normal_median	normal_75Q	normal_max	p_wilcoxHPVPtoNPVN	p_wilcoxHPVPtoNorm	p_wilcoxHPVNtoNorm
ACADM	Acyl-CoA dehydrogenase C-4 to C-12 straight chain			ACADM	34	853.517	245.549	691.27	801.465	1020.81	1682.39	659.574	43.1507	479.407	601.794	752.924	2381.85	1904.18	352.08	828.127	1424.23	2327.07	7604.41	8.88082e-11	3.3645e-06	5.15833e-15
ACADVL	Acyl-CoA dehydrogenase, very long chain			ACADVL	37	5002.2	1427.43	3469.55	4443.85	5932.72	18668.7	4319.25	986.749	3014.52	3938.5	5333.35	12348.8	8589.51	3235.42	6721.34	7821.51	9053.18	18840.3	0.0249253	2.86059e-11	2.32012e-19
ACADS	Acyl-CoA dehydrogenase C-2 to C-3 short chain			ACADS	35	510.482	145.732	333.263	462.068	592.396	1928.9	372.191	13.5823	247.993	330.818	424.502	2076.52	803.92	126.854	355.86	520.592	973.934	3146.57	1.38977e-07	0.0555048	1.19324e-08
ACADL	Acyl-CoA dehydrogenase, long chain			ACADL	33	41.9771	0	0.4371	1.4696	8.4417	2458.46	7.21833	0	0.5751	2.38665	7.59595	193.633	59.5089	0	16.6216	27.0823	95.0303	252.275	0.544911	7.70867e-12	9.90566e-19
ACAD9	Acyl-CoA dehydrogenase, family member 9			ACAD9	28976	1610	783.39	1146.49	1546.93	1924.14	3322.94	1261.98	522.429	991.647	1200.23	1426.34	4094.49	1165.12	779.917	998.437	1094.65	1218.67	3018.78	3.41232e-06	2.3977e-05	0.0254456
ACADSB	Acyl-CoA dehydrogenase, short/branched chain			ACADSB	36	379.495	44.5458	224.427	337.767	451.942	1076.34	302.583	13.0293	145.439	245.311	382.105	1618.66	995.369	151.772	599.759	804.376	1271.33	2811.66	9.97243e-05	2.1445e-10	3.91421e-18
ACAD8	Acyl-CoA dehydrogenase, family member 8			ACAD8	27034	329.131	141.001	236.827	297.478	408.829	827.507	285.376	72.4638	202.573	269.984	353.499	934.447	618.181	253.68	446.071	523.851	646.696	3122.84	0.00848247	8.07274e-11	1.39879e-18
HADHA	Hydroxyacyl-CoA dehydrogenase/3-ketoacyl-CoA thiolase/enoyl CoA hydratase (trifunctional protein), alpha subunit			HADHA	3030	4493.8	2815.42	3792.55	4395.83	4899.8	7742.84	5125.75	2354.24	4274.62	4920.45	5718.68	13717.3	7176.29	4352.75	5752.54	6295.65	7522.27	19746.3	6.76907e-06	1.73089e-13	5.9218e-12
HADHB	Hydroxyacyl-CoA dehydrogenase/3-ketoacyl-CoA thiolase/enoyl CoA hydratase (trifunctional protein), beta subunit			HADHB	3032	2180.98	1120.14	1890.42	2094.39	2381.57	5678.74	2483.26	801.217	2058.26	2343.31	2736.04	12443.4	4833.23	2248.39	2839.25	3270.31	5000.55	20634.4	1.69138e-05	2.43625e-15	1.31407e-14
HADH	Hydroxyacyl-CoA			HADH	3033	1574.06	673.596	1113.2	1472.07	1823.41	2955.34	859.51	283.186	618.163	764.062	1003.36	4328.91	2054.3	716.112	1300.61	1479.05	2752.25	5469.66	6.86018e-26	0.0950956	1.0286e-19
ECHS1	Enoyl-CoA hydratase, short chain 1			ECHS1	1892	2619.69	1109.48	1883.9	2389.32	3088.01	6687.76	2544.69	1043.38	1879.16	2315.2	2866.7	8937.24	3864.16	2128.37	3069.92	3558.76	4311.01	7786.63	0.492465	1.20526e-08	9.52185e-15
EHHADH	Enoyl-CoA hydratase and 3-hydroxyacyl CoA dehydrogenase			EHHADH	1962	659.421	181.538	372.927	563.021	822.043	2635.69	445.594	51.2535	283.525	401.065	555.494	1373.84	347.905	72.4191	283.497	336.245	415.779	611.948	3.42638e-06	1.57443e-06	0.00978467
ECI1	Enoyl-CoA delta isomerase 1			DCI	1632	1406.17	387.97	841.518	1212.04	1613.63	3880.37	872.244	55.5112	527.853	733.862	1006.5	6499.25	1130.23	545.364	718.174	909.667	1380.93	2830.64	7.04596e-12	0.0424353	0.000211468
ECI2	enoyl-CoA delta isomerase 2			PECI	10455	528.42	49.5495	311.909	482.295	664.845	1798.82	702.468	74.886	473.169	636.126	870.93	2762.53	944.647	147.269	388.525	617.744	1147.29	3847.91	4.61706e-06	0.0120943	0.890758
HSD17B10	Hydroxysteroid 17-beta dehydrogenase 10			HSD17B10	3028	2065.17	844.627	1360.9	1669.85	2421.35	7740	1814.25	410.432	1247.45	1609.59	1982.57	9869.49	2078.12	998.867	1480.23	1878.73	2494.53	4992.53	0.0325058	0.45397	0.00496914
ACAA1	Acetyl-CoA acyltransferase 1	peroxisome		ACAA1	30	798.347	207.787	585.218	705.752	935.654	1983.97	991.1	289.872	645.127	843.906	1143.77	5249.54	1766.05	916.739	1373.09	1655.74	1974.91	4264.2	0.0018966	8.79566e-16	1.63985e-16
ACAA2	Acetyl-CoA acyltransferase 2			ACAA2	10449	322.07	54.1676	159.18	265.745	436.961	1211.38	374.341	27.735	176.269	288.119	490.963	2962.01	917.243	62.2824	167.345	525.014	1238.62	5127.16	0.218796	0.00306687	0.00241681
ACAT1	Acetyl-CoA acetyltransferase 1			ACAT1	38	526.292	193.928	314.637	410.216	550.717	5080.51	568.567	123.342	400.924	505.423	663.96	2952.61	1533.43	386.107	698.548	816.641	1746.1	5737.59	8.9128e-05	3.57057e-13	1.39874e-14

## Sheet: Glutaminolysis
Gene Symbol	Gene Name	Notes		gene_name	gene_ID	HPVP_mean	HPVP_min	HPVP_25Q	HPVP_median	HPVP_75Q	HPVP_max	HPVN_mean	HPVN_min	HPVN_25Q	HPVN_median	HPVN_75Q	HPVN_max	normal_mean	normal_min	normal_25Q	normal_median	normal_75Q	normal_max	p_wilcoxHPVPtoNPVN	p_wilcoxHPVPtoNorm	p_wilcoxHPVNtoNorm
GLS	Glutaminase			GLS	2744	1126.11	312.684	780.501	1061.42	1435.27	2386.43	1973.56	197.627	1234.48	1667.04	2422.34	9719.88	958.117	261.519	712.889	944.471	1180.22	1655.21	3.10657e-13	0.103293	2.23964e-14
GLS2	Glutaminase 2	liver, mitochondrial		GLS2	27165	415.541	9.9529	188.017	364.981	557.856	1348.2	84.2721	0.5712	9.71155	28.4964	96.1907	638.127	117.882	3.9401	65.7355	96.5392	157.821	341.033	3.98976e-26	6.68286e-10	3.21417e-06
GLUD1	Glutamate dehydrogenase 1			GLUD1	2746	2809.27	265.369	2281.97	2624.79	3199.29	8252.69	3385.31	855.963	2538.45	3091.99	3832	10404.4	3763.62	1791.99	3037.27	3492.95	4284.45	7181.08	7.07909e-05	1.57443e-06	0.00637
GLUD2	Glutamate dehydrogenase 2			GLUD2	2747	723.303	56.9502	430.219	655.473	912.929	2566.89	916.928	19.849	645.505	838.209	1133.98	3279.3	1110.34	97.1357	904.186	1042.35	1307.66	2239.92	0.000122872	6.21336e-07	0.000583146
GPT	Glutamic-pyruvic transaminase			GPT	2875	62.0831	2.5295	17.3653	37.9487	84.8758	412.657	33.7485	0.5797	6.64203	14.8785	34.9775	776.571	408.158	21.9949	82.3407	185.92	560.638	3840.74	1.64821e-07	2.39706e-10	3.05372e-21
GOT1	Glutamic-oxaloacetic transaminase 1	Cytoplasmic		GOT1	2805	1717.75	453.432	1081.25	1542.35	2019.92	5488.51	1212.16	421.938	902.543	1121.91	1399.05	6368.13	3206.23	992.827	1678.03	2042.17	2786.2	13215.1	1.59599e-07	8.60189e-05	7.1894e-17
GOT2	Glutamic-oxaloacetic transaminase 2	Mitochondrial		GOT2	2806	2917.61	1025.17	1969.34	2809.55	3480.81	8761.43	3717.78	1270.29	2856.61	3419.25	4309.75	11825.1	5245.38	2183.84	3415.26	4278.77	5742.86	15687.3	9.40243e-08	8.6058e-09	5.94631e-05

[truncated: 2 more sheets: Pentose Phosphate Pathway, Monocarboxylic Acid Transport]
