# Supplementary material for: Survival-Associated Metabolic Genes in Human Papillomavirus-Positive Head and Neck Cancers
Source: Cancers (Basel). 2020 Jan 20;12(1):253. doi: 10.3390/cancers12010253 (PMC7017314; doi:10.3390/cancers12010253)
Supplement: Supplementary file 1 [file cancers-12-00253-s001.zip › cancers-668063-supplementary material/Supplementary Tables S2 - Survival Curve Statistics.xlsx]

## Sheet: Glycolysis
Gene	All Samples			HPV positive Samples			HPV negative Samples
	Overall Survival			Overall Survival			Overall Survival
	p value	FDR	Better Survival (high or low)	p value	FDR	Better Survival (high or low)	p value	FDR	Better Survival (high or low)
HK1	0.008387	0.0553463	Low	0.3645	0.9497	NA	0.01697	0.115396	NA
HK2	0.692	0.871407	NA	0.3841	0.9497	NA	0.7871	0.87295	NA
HK3	0.9009	0.957206	NA	0.728	0.9497	NA	0.9785	0.9785	NA
GCK	0.06383	0.197293	NA	0.3825	0.9497	NA	0.06269	0.288448	NA
GPI	0.7748	0.878107	NA	0.1151	0.9497	NA	0.3196	0.571916	NA
PFKM	0.0007142	0.0121414	Low	0.4091	0.9497	NA	0.001201	0.020417	Low
PFKP	0.07764	0.21998	NA	0.9047	0.9497	NA	0.7316	0.87295	NA
PFKL	0.9634	0.9655	NA	0.9211	0.9497	NA	0.7823	0.87295	NA
PFKFB1	0.4643	0.686357	NA	0.9497	0.9497	NA	0.1834	0.439053	NA
PFKFB2	0.6791	0.871407	NA	0.715	0.9497	NA	0.6242	0.848912	NA
PFKFB3	0.6732	0.871407	NA	0.08735	0.9497	NA	0.437	0.675364	NA
PFKFB4	0.9655	0.9655	NA	0.6945	0.9497	NA	0.5207	0.737658	NA
ALDOA	0.09802	0.2502	NA	0.7672	0.9497	NA	0.1532	0.400677	NA
ALDOB	0.8381	0.919207	NA	0.2574	0.9497	NA	0.8216	0.87295	NA
ALDOC	0.7595	0.878107	NA	0.6054	0.9497	NA	0.2611	0.554837	NA
TPI1	0.0354	0.165127	NA	0.2462	0.9497	NA	0.06787	0.288448	NA
GAPDH	0.05854	0.197293	NA	0.7582	0.9497	NA	0.1045	0.3553	NA
GAPDHS	0.6747	0.871407	NA	0.2599	0.9497	NA	0.7112	0.87295	NA
PGK1	1.919e-08	6.528e-07	Low	0.9458	0.9497	NA	4.503e-06	0.000153	Low
PGK2
PGAM1	0.1121	0.2502	NA	0.8933	0.9497	NA	0.7995	0.87295	NA
PGAM2	0.7739	0.878107	NA	0.8496	0.9497	NA	0.4333	0.675364	NA
PGAM4	0.117	0.2502	NA	0.3601	0.9497	NA	0.4889	0.722722	NA
BPGM	0.1965	0.351632	NA	0.3255	0.9497	NA	0.08708	0.328969	NA
ENO1	0.1251	0.2502	NA	0.3264	0.9497	NA	0.2837	0.5674	NA
ENO2	0.1217	0.2502	NA	0.6367	0.9497	NA	0.03174	0.17986	NA
ENO3	0.1906	0.351632	NA	0.7537	0.9497	NA	0.1937	0.439053	NA
PKLR	0.04278	0.165127	NA	0.2663	0.9497	NA	0.01167	0.099195	High
PKM2	0.04371	0.165127	NA	0.4618	0.9497	NA	0.1166	0.3604	NA
LDHA	0.008793	0.0553463	Low	0.8204	0.9497	NA	0.3008	0.568178	NA
LDHB	0.009767	0.0553463	Low	0.1861	0.9497	NA	0.1276	0.361533	NA
SLC2A1	0.4368	0.686357	NA	0.893	0.9497	NA	0.757	0.87295	NA
SLC2A2
SLC2A3	0.004038	0.045764	Low	0.6024	0.9497	NA	0.004885	0.0553633	Low
SLC2A4	0.2908	0.49436	NA	0.7676	0.9497	NA	0.3703	0.62951	NA
SLC2A5	0.4501	0.686357	NA	0.5618	0.9497	NA	0.9436	0.972194	NA
Green	Denotes significant q-value

## Sheet: Citric Acid Cycle
Gene	All Samples			HPV positive Samples			HPV negative Samples
	Overall Survival			Overall Survival			Overall Survival
	p value	FDR	Better Survival (high or low)	p value	FDR	Better Survival (high or low)	p value	FDR	Better Survival (high or low)
PDHX	0.8151	0.962824	NA	0.284	0.842857	NA	0.7312	0.912706	NA
PDHA1	0.02459	0.479933	NA	0.6492	0.946556	NA	0.001525	0.0305	Low
PDHB	0.7354	0.962824	NA	0.06066	0.6936	NA	0.7758	0.912706	NA
PDP1	0.2645	0.881667	NA	0.9806	0.9806	NA	0.1956	0.7824	NA
PDP2	0.9717	0.9717	NA	0.8993	0.946632	NA	0.9788	0.9788	NA
CS	0.7053	0.962824	NA	0.8519	0.946556	NA	0.6068	0.912706	NA
ACO1	0.0636	0.479933	NA	0.6663	0.946556	NA	0.02524	0.2524	NA
ACO2	0.8184	0.962824	NA	0.295	0.842857	NA	0.845	0.926421	NA
IDH1	0.3483	0.962824	NA	0.7916	0.946556	NA	0.2849	0.912706	NA
IDH2	0.7742	0.962824	NA	0.08	0.6936	NA	0.3957	0.912706	NA
IDH3A	0.8974	0.9717	NA	0.1734	0.6936	NA	0.5074	0.912706	NA
IDH3G	0.07199	0.479933	NA	0.3926	0.946556	NA	0.1796	0.7824	NA
IDH3B	0.7374	0.962824	NA	0.4717	0.946556	NA	0.4328	0.912706	NA
OGDH	0.9477	0.9717	NA	0.1166	0.6936	NA	0.723	0.912706	NA
SUCLA2	0.4567	0.962824	NA	0.797	0.946556	NA	0.5871	0.912706	NA
SUCLG2	0.6232	0.962824	NA	0.706	0.946556	NA	0.5998	0.912706	NA
SUCLG1	0.8096	0.962824	NA	0.5392	0.946556	NA	0.6566	0.912706	NA
FH	0.6946	0.962824	NA	0.7739	0.946556	NA	0.8801	0.926421	NA
MDH1	0.1849	0.7396	NA	0.83	0.946556	NA	0.05224	0.348267	NA
MDH2	0.1849	0.7396	NA	0.156	0.6936	NA	0.3197	0.912706	NA
Green	Denotes significant q-value

## Sheet: Resp. Complex I
Gene	All Samples			HPV positive Samples			HPV negative Samples
	Overall Survival			Overall Survival			Overall Survival
	p value	FDR	Better Survival (high or low)	p value	FDR	Better Survival (high or low)	p value	FDR	Better Survival (high or low)
NDUFS4	0.7219	0.89998	NA	0.4309	0.714803	NA	0.1834	0.5633	NA
NDUFV1	0.0152	0.22733	NA	0.2881	0.589919	NA	0.0329	0.28294	NA
NDUFV2	0.0283	0.25009	NA	0.1281	0.500755	NA	0.2623	0.563945	NA
NDUFS1	0.7476	0.89998	NA	0.7504	0.849137	NA	0.6385	0.898587	NA
NDUFS2	0.2022	0.45761	NA	0.6209	0.76282	NA	0.2227	0.563945	NA
NDUFS7	0.8579	0.94453	NA	0.5224	0.717058	NA	0.336	0.628174	NA
NDUFS8	0.01281	0.22733	NA	0.04356	0.267583	NA	0.0839	0.515386	NA
NDUFS3	0.64	0.89998	NA	0.7972	0.878964	NA	0.7381	0.898587	NA
NDUFA10	0.7085	0.89998	NA	0.2057	0.51385	NA	0.4425	0.777784	NA
NDUFS6	0.1009	0.44634	NA	0.193	0.51385	NA	0.1561	0.5633	NA
NDUFB3	0.1327	0.45761	NA	0.1785	0.51385	NA	0.1717	0.5633	NA
NDUFA1	0.01586	0.22733	NA	0.987	0.987	NA	0.01821	0.26101	NA
NDUFA13	0.7563	0.89998	NA	0.4955	0.714803	NA	0.6224	0.898587	NA
NDUFB9	0.0571	0.30691	NA	0.2151	0.51385	NA	0.4741	0.784088	NA
NDUFB11	0.3057	0.62596	NA	0.9268	0.948867	NA	0.01061	0.228115	NA
NDUFA11	0.6851	0.89998	NA	0.4768	0.714803	NA	0.7408	0.898587	NA
NDUFB6	0.1577	0.45761	NA	0.3821	0.684596	NA	0.02476	0.26617	NA
NDUFAF1	0.4484	0.71412	NA	0.05667	0.304601	NA	0.7786	0.898587	NA
NDUFA8	0.4228	0.70603	NA	0.0164	0.235067	NA	0.9663	0.9884	NA
NDUFS5	0.4837	0.74283	NA	0.5503	0.717058	NA	0.9879	0.9884	NA
NDUFAF4	0.1038	0.44634	NA	0.9023	0.946315	NA	0.8369	0.922736	NA
NDUFA5	0.542	0.80366	NA	0.4987	0.714803	NA	0.9666	0.9884	NA
NDUFA2	0.1758	0.45761	NA	0.4618	0.714803	NA	0.1758	0.5633	NA
NDUFA9	0.9709	0.9939	NA	0.6607	0.789169	NA	0.7869	0.898587	NA
NDUFB7	0.9939	0.9939	NA	0.5425	0.717058	NA	0.7782	0.898587	NA
NDUFA12	0.1854	0.45761	NA	0.1842	0.51385	NA	0.2574	0.563945	NA
NDUFA6	0.3837	0.70603	NA	0.8787	0.944603	NA	0.3045	0.6235	NA
NDUFV3	0.4269	0.70603	NA	0.7489	0.849137	NA	0.4522	0.777784	NA
NDUFB5	0.05508	0.30691	NA	0.0918	0.395987	NA	0.005719	0.228115	NA
NDUFB8	0.1196	0.45761	NA	0.09209	0.395987	NA	0.2206	0.563945	NA
NDUFB10	0.7484	0.89998	NA	0.2022	0.51385	NA	0.9884	0.9884	NA
NDUFB2	0.8957	0.94453	NA	0.1704	0.51385	NA	0.6362	0.898587	NA
NDUFB1	0.412	0.70603	NA	0.03978	0.267583	NA	0.2412	0.563945	NA
NDUFC2	0.02908	0.25009	NA	0.03934	0.267583	NA	0.1142	0.5633	NA
NDUFA7	0.3043	0.62596	NA	0.2302	0.520979	NA	0.758	0.898587	NA
NDUFA3	0.3734	0.70603	NA	0.6138	0.76282	NA	0.2426	0.563945	NA
NDUFAB1	0.1788	0.45761	NA	0.03572	0.267583	NA	0.323	0.628174	NA
NDUFC1	0.7744	0.89998	NA	0.004465	0.191995	NA	0.7872	0.898587	NA
NDUFA4	0.03943	0.28258	NA	0.2632	0.56588	NA	0.07361	0.515386	NA
NDUFA4L2	0.1636	0.45761	NA	0.3487	0.67323	NA	0.1688	0.5633	NA
NDUFAF2	0.1927	0.45761	NA	0.4819	0.714803	NA	0.1295	0.5633	NA
NDUFAF3	0.9006	0.94453	NA	0.3601	0.67323	NA	0.7941	0.898587	NA
NDUFB4	0.8883	0.94453	NA	0.01482	0.235067	NA	0.4983	0.793589	NA
Green	Denotes significant q-value

## Sheet: Resp. Complex II
Gene	All Samples			HPV positive Samples			HPV negative Samples
	Overall Survival			Overall Survival			Overall Survival
	p value	FDR	Better Survival (high or low)	p value	FDR	Better Survival (high or low)	p value	FDR	Better Survival (high or low)
SDHB	0.125	0.25	NA	0.3036	0.4048	NA	0.04479	0.17916	NA
SDHA	0.2697	0.2697	NA	0.3	0.4048	NA	0.1207	0.2414	NA
SDHC	0.08981	0.25	NA	0.01074	0.04296	Low	0.3376	0.45013	NA
SDHD	0.2182	0.2697	NA	0.5971	0.5971	NA	0.6016	0.6016	NA
Green	Denotes significant q-value

## Sheet: Resp. Complex III
Gene	All Samples			HPV positive Samples			HPV negative Samples
	Overall Survival			Overall Survival			Overall Survival
	p value	FDR	Better Survival (high or low)	p value	FDR	Better Survival (high or low)	p value	FDR	Better Survival (high or low)
CYC1	0.9091	0.9701	NA	0.4191	0.7051	NA	0.582	0.65475	NA
UQCRFS1	0.1905	0.4374	NA	0.6714	0.7051	NA	0.1608	0.44865	NA
UQCRC1	0.8573	0.9701	NA	0.6971	0.7051	NA	0.1994	0.44865	NA
UQCRC2	0.9701	0.9701	NA	0.698	0.7051	NA	0.9945	0.9945	NA
UQCRB	0.1184	0.4374	NA	0.6161	0.7051	NA	0.09535	0.44865	NA
UQCRQ	0.3353	0.60354	NA	0.4119	0.7051	NA	0.4487	0.65475	NA
UQCRH	0.7424	0.9701	NA	0.7051	0.7051	NA	0.571	0.65475	NA
UQCR10	0.01882	0.16938	NA	0.01212	0.10908	NA	0.1634	0.44865	NA
UQCR11	0.1944	0.4374	NA	0.5696	0.7051	NA	0.267	0.4806	NA
Green	Denotes significant q-value

## Sheet: Resp. Complex IV
Gene	All Samples			HPV positive Samples			HPV negative Samples
	Overall Survival			Overall Survival			Overall Survival
	p value	FDR	Better Survival (high or low)	p value	FDR	Better Survival (high or low)	p value	FDR	Better Survival (high or low)
COX5A	0.4945	0.628543	NA	0.08005	0.290181	NA	0.2358	0.526015	NA
COX6B1	0.4985	0.628543	NA	0.3527	0.681887	NA	0.4028	0.585248	NA
COX8A	0.002522	0.073138	Low	0.02929	0.162158	NA	0.009692	0.140534	NA
COX4I1	0.08853	0.3103	NA	0.2422	0.540292	NA	0.3702	0.585248	NA
COX6A1	0.9367	0.9535	NA	0.9173	0.9319	NA	0.8033	0.864307	NA
COX4I2	0.2923	0.565113	NA	0.5361	0.777345	NA	0.2811	0.582279	NA
COX5B	0.436	0.628543	NA	0.6776	0.864089	NA	0.8659	0.896825	NA
COX7A2	0.5228	0.631717	NA	0.2763	0.572336	NA	0.4507	0.594105	NA
COX7A1	0.03962	0.281706	NA	0.009489	0.091727	Low	0.4117	0.585248	NA
COX7C	0.4323	0.628543	NA	0.7301	0.864089	NA	0.3275	0.585248	NA
COX6A2	0.07236	0.3103	NA	0.03355	0.162158	NA	0.2297	0.526015	NA
COX6C	0.2029	0.420293	NA	0.6947	0.864089	NA	0.4238	0.585248	NA
COX7B	0.1989	0.420293	NA	0.456	0.777345	NA	0.1982	0.522527	NA
COX7A2L	0.04857	0.281706	NA	0.05058	0.209546	NA	0.1438	0.511689	NA
COX8C
COX7B2
COX6B2	0.908	0.9535	NA	0.7747	0.864089	NA	0.5826	0.675816	NA
COA1	0.6147	0.713052	NA	0.8889	0.9319	NA	0.07408	0.429664	NA
COA3	0.8499	0.947965	NA	0.181	0.5249	NA	0.8047	0.864307	NA
COA4	0.04023	0.281706	NA	0.02107	0.152757	NA	0.1481	0.511689	NA
COA5	0.195	0.420293	NA	0.2202	0.53215	NA	0.1588	0.511689	NA
COA6	0.01511	0.219095	NA	0.1194	0.384733	NA	0.07351	0.429664	NA
COA7	0.3933	0.628543	NA	0.5097	0.777345	NA	0.5507	0.665429	NA
COX11	0.1059	0.3103	NA	0.5059	0.777345	NA	0.03975	0.38425	NA
COX14	0.4753	0.628543	NA	0.9319	0.9319	NA	0.1196	0.511689	NA
COX15	0.4566	0.628543	NA	0.61	0.842381	NA	0.1822	0.522527	NA
COX16	0.1146	0.3103	NA	0.008001	0.091727	Low	0.3334	0.585248	NA
COX17	0.1177	0.3103	NA	0.0004009	0.0116261	Low	0.3532	0.585248	NA
COX18	0.4553	0.628543	NA	0.4543	0.777345	NA	0.5198	0.6554	NA
COX19	0.09433	0.3103	NA	0.7696	0.864089	NA	0.00771	0.140534	NA
COX20	0.9535	0.9535	NA	0.2051	0.53215	NA	0.9779	0.9779	NA
Green	Denotes significant q-value

## Sheet: Mito ATPase (Resp. Complex V)
Gene	All Samples			HPV positive Samples			HPV negative Samples
	Overall Survival			Overall Survival			Overall Survival
	p value	FDR	Better Survival (high or low)	p value	FDR	Better Survival (high or low)	p value	FDR	Better Survival (high or low)
ATP5A1	0.9208	0.9208	NA	0.3407	0.63876	NA	0.5249	0.64603	NA
ATP5B	0.3169	0.563378	NA	0.05616	0.29952	NA	0.107	0.29707	NA
ATP5C1	0.5583	0.643886	NA	0.8799	0.8799	NA	0.6413	0.73291	NA
ATP5D	0.769	0.820267	NA	0.76	0.8799	NA	0.814	0.814	NA
ATP5E	0.006743	0.053944	Low	0.04148	0.29952	NA	0.07411	0.29707	NA
ATP5F1	0.5634	0.643886	NA	0.6971	0.8799	NA	0.5008	0.64603	NA
ATP5G1	0.1454	0.332343	NA	0.6404	0.8799	NA	0.1505	0.344	NA
ATP5G2	0.455	0.643886	NA	0.01886	0.29952	NA	0.7518	0.80192	NA
ATP5G3	0.1228	0.332343	NA	0.8369	0.8799	NA	0.1745	0.349	NA
ATP5H	0.1281	0.332343	NA	0.1613	0.51616	NA	0.4113	0.59825	NA
ATP5I	0.3141	0.563378	NA	0.3593	0.63876	NA	0.3865	0.59825	NA
ATP5J	0.05464	0.21856	NA	0.139	0.51616	NA	0.1114	0.29707	NA
ATP5J2	0.005167	0.053944	Low	0.2171	0.5344	NA	0.01462	0.23392	NA
ATP5L	0.01648	0.087893	Low	0.2338	0.5344	NA	0.03978	0.29707	NA
ATP5O	0.4285	0.643886	NA	0.7418	0.8799	NA	0.08319	0.29707	NA
ATP5S	0.49	0.643886	NA	0.8484	0.8799	NA	0.2681	0.47662	NA

## Sheet: Fatty Acid Synthesis
Gene	All Samples			HPV positive Samples			HPV negative Samples
	Overall Survival			Overall Survival			Overall Survival
	p value	FDR	Better Survival (high or low)	p value	FDR	Better Survival (high or low)	p value	FDR	Better Survival (high or low)
ACLY	0.1975	0.448064	NA	0.1383	0.4149	NA	0.4137	0.86877	NA
ME1	0.4274	0.74795	NA	0.4509	0.860809	NA	0.6025	0.87437	NA
ME2	0.09215	0.329875	NA	0.2486	0.652575	NA	0.0491	0.51555	NA
ME3	0.8972	0.94206	NA	0.3509	0.76293	NA	0.9254	0.9254	NA
ACSS1	0.09303	0.329875	NA	0.06376	0.267792	NA	0.7015	0.87437	NA
ACSS2	0.7625	0.889583	NA	0.8303	0.9841	NA	0.7911	0.87437	NA
ACACA	0.8733	0.94206	NA	0.3633	0.76293	NA	0.754	0.87437	NA
ACACB	0.09425	0.329875	NA	0.05747	0.267792	NA	0.606	0.87437	NA
FASN	0.7553	0.889583	NA	0.6149	0.92235	NA	0.3578	0.83487	NA
ELOVL1	0.7321	0.889583	NA	0.1005	0.35175	NA	0.3558	0.83487	NA
ELOVL2	0.1582	0.448064	NA	0.8818	0.9841	NA	0.3144	0.83487	NA
ELOVL3	0.6652	0.889583	NA	0.02739	0.267792	NA	0.8397	0.88169	NA
ELOVL4	0.6363	0.889583	NA	0.03961	0.267792	NA	0.764	0.87437	NA
ELOVL5	0.218	0.448064	NA	0.9841	0.9841	NA	0.2172	0.83487	NA
ELOVL6	0.03007	0.315735	NA	0.004016	0.084336	Low	0.3449	0.83487	NA
ELOVL7	0.9512	0.9512	NA	0.7849	0.9841	NA	0.537	0.87437	NA
SCD	0.05869	0.329875	NA	0.9531	0.9841	NA	0.1693	0.83487	NA
SCD5	0.6445	0.889583	NA	0.5364	0.92235	NA	0.7609	0.87437	NA
FADS1	0.2347	0.448064	NA	0.9296	0.9841	NA	0.1642	0.83487	NA
FADS2	0.2324	0.448064	NA	0.8928	0.9841	NA	0.4675	0.87437	NA
FADS3	0.0002486	0.0052206	Low	0.5743	0.92235	NA	0.03259	0.51555	NA
Green	Denotes significant q-value

## Sheet: Beta-oxidation
Gene	All Samples			HPV positive Samples			HPV negative Samples
	Overall Survival			Overall Survival			Overall Survival
	p value	FDR	Better Survival (high or low)	p value	FDR	Better Survival (high or low)	p value	FDR	Better Survival (high or low)
ACADM	0.2283	0.55395	NA	0.9175	0.9817	NA	0.147	0.6615	NA
ACADVL	0.4919	0.73785	NA	0.5195	0.7793	NA	0.5065	0.91966	NA
ACADS	0.4351	0.711982	NA	0.49	0.7793	NA	0.9962	0.9962	NA
ACADL	0.1861	0.55395	NA	0.169	0.7793	NA	0.4476	0.91966	NA
ACAD9	0.8404	0.891741	NA	0.3127	0.7793	NA	0.7952	0.9962	NA
ACADSB	0.2462	0.55395	NA	0.4302	0.7793	NA	0.4171	0.91966	NA
ACAD8	0.7403	0.891741	NA	0.9817	0.9817	NA	0.6642	0.91966	NA
HADHA	0.1166	0.55395	NA	0.164	0.7793	NA	0.6046	0.91966	NA
HADHB	0.3623	0.65214	NA	0.274	0.7793	NA	0.9381	0.9962	NA
HADH	0.3497	0.65214	NA	0.11	0.7793	NA	0.4485	0.91966	NA
ECHS1	0.7758	0.891741	NA	0.3106	0.7793	NA	0.9467	0.9962	NA
EHHADH	0.9286	0.9286	NA	0.4882	0.7793	NA	0.6002	0.91966	NA
ECI1	0.154	0.55395	NA	0.3429	0.7793	NA	0.6185	0.91966	NA
ECI2	0.009612	0.173016	NA	0.436	0.7793	NA	0.0289	0.21228	NA
HSD17B10	0.54	0.747692	NA	0.9464	0.9817	NA	0.2108	0.75888	NA
ACAA1	0.1706	0.55395	NA	0.8067	0.9817	NA	0.01468	0.21228	NA
ACAA2	0.07236	0.55395	NA	0.7329	0.9817	NA	0.03538	0.21228	NA
ACAT1	0.8422	0.891741	NA	0.9387	0.9817	NA	0.9003	0.9962	NA
Green	Denotes significant q-value

## Sheet: Glutaminolysis
Gene	All Samples			HPV positive Samples			HPV negative Samples
	Overall Survival			Overall Survival			Overall Survival
	p value	FDR	Better Survival (high or low)	p value	FDR	Better Survival (high or low)	p value	FDR	Better Survival (high or low)
GLS	0.2005	0.40642	NA	0.5755	0.5755	NA	0.9079	0.9243	NA
GLS2	0.2715	0.40642	NA	0.4468	0.5755	NA	0.442	0.73906	NA
GLUD1	0.1718	0.40642	NA	0.5361	0.5755	NA	0.5279	0.73906	NA
GLUD2	0.8316	0.8316	NA	0.04251	0.14879	NA	0.9243	0.9243	NA
GPT	0.2903	0.40642	NA	0.3243	0.5755	NA	0.2162	0.50447	NA
GOT1	0.6484	0.756467	NA	0.4508	0.5755	NA	0.2072	0.50447	NA
GOT2	0.007777	0.054439	Low	0.01222	0.08554	Low	0.02907	0.20349	NA
Green	Denotes significant q-value

[truncated: 2 more sheets: Pentose Phosphate Pathway, Monocarboxylic Acid Transport]
